# Supplementary material for: Synthesis of Substituted 1,4-Benzodiazepines by Palladium-Catalyzed Cyclization of N-Tosyl-Disubstituted 2-Aminobenzylamines with Propargylic Carbonates
Source: Molecules. 2025 Jul 17;30(14):3004. doi: 10.3390/molecules30143004 (PMC12299192; doi:10.3390/molecules30143004)
Supplement: Supplementary file 1 [file molecules-30-03004-s001.zip]

Archive with 1 entries (1 files):
- molecules-3706663-supplementary.pdf
